# Supplementary material for: Tunning of Templated CuWO4 Nanorods Arrays Thickness to Improve Photoanode Water Splitting
Source: Molecules. 2021 May 13;26(10):2900. doi: 10.3390/molecules26102900 (PMC8153333; doi:10.3390/molecules26102900)
Supplement: Supplementary file 1 [file molecules-26-02900-s001.zip]

Archive with 1 entries (1 files):
- molecules-1156944-supplementary.pdf
